# Supplementary material for: Discrimination of temporal fatigue-related states and inferred brain-function coupling in subway drivers under emotional influence
Source: Front Hum Neurosci. 2026 Jun 5;20:1700040. doi: 10.3389/fnhum.2026.1700040 (PMC13279316; doi:10.3389/fnhum.2026.1700040)
Supplement: Supplementary file 1 [file Table_1.XLSX]

## Sheet: Sheet1
Fatigue state	Region pair	Final direct relation	Direct proportion	Feedback stability
Alert	PFC, CRC	PFC→CRC	0.81	0.77
	PFC, TL	PFC→TL	0.73	0.43
	PFC, PPC	PFC↔PPC	0.69	0.37
	CRC, TL	CRC↔TL	0.74	0.33
	CRC, PPC	CRC→PPC	0.77	0.84
	TL, PPC	none	0.73	0.41
Mild fatigue	PFC, CRC	PFC↔CRC	0.84	0.29
	PFC, TL	PFC→TL	0.76	0.32
	PFC, PPC	PFC↔PPC	0.84	0.87
	CRC, TL	CRC↔TL	0.79	0.27
	CRC, PPC	CRC→PPC	0.67	0.89
	TL, PPC	none	0.64	0.74
Moderate fatigue	PFC, CRC	PFC↔CRC	0.83	0.33
	PFC, TL	PFC↔TL	0.83	0.36
	PFC, PPC	PPC→PFC	0.85	0.25
	CRC, TL	none	0.77	0.9
	CRC, PPC	CRC↔PPC	0.87	0.7
	TL, PPC	none	0.82	0.85
Affected by fatigue	PFC, CRC	PFC↔CRC	0.74	0.41
	PFC, TL	PFC↔TL	0.77	0.45
	PFC, PPC	PFC↔PPC	0.69	0.16
	CRC, TL	none	0.64	0.69
	CRC, PPC	CRC↔PPC	0.74	0.76
	TL, PPC	none	0.73	0.7
