# Supplementary material for: Discrimination of temporal fatigue-related states and inferred brain-function coupling in subway drivers under emotional influence
Source: Front Hum Neurosci. 2026 Jun 5;20:1700040. doi: 10.3389/fnhum.2026.1700040 (PMC13279316; doi:10.3389/fnhum.2026.1700040)
Supplement: Supplementary file 2 [file Table_2.XLSX]

## Sheet: Sheet1
state	pair	band	mean	lower_CI	upper_CI
Alert	PFC–CRC	γ	0.56	0.54	0.59
Mild fatigue	PFC–CRC	γ	0.54	0.52	0.55
Moderate fatigue	PFC–CRC	γ	0.52	0.49	0.55
Affected by fatigue	PFC–CRC	γ	0.5	0.49	0.53
Alert	PFC–TL	γ	0.5	0.47	0.54
Mild fatigue	PFC–TL	γ	0.48	0.44	0.52
Moderate fatigue	PFC–TL	γ	0.46	0.44	0.49
Affected by fatigue	PFC–TL	γ	0.44	0.42	0.46
Alert	TL–PPC	γ	0.45	0.41	0.47
Mild fatigue	TL–PPC	γ	0.43	0.4	0.47
Moderate fatigue	TL–PPC	γ	0.41	0.38	0.45
Affected by fatigue	TL–PPC	γ	0.39	0.37	0.42
Alert	PFC–CRC	θ	0.32	0.29	0.35
Mild fatigue	PFC–CRC	θ	0.3	0.28	0.33
Moderate fatigue	PFC–CRC	θ	0.28	0.25	0.31
Affected by fatigue	PFC–CRC	θ	0.26	0.24	0.28
Alert	PFC–TL	θ	0.28	0.24	0.31
Mild fatigue	PFC–TL	θ	0.27	0.24	0.31
Moderate fatigue	PFC–TL	θ	0.25	0.22	0.28
Affected by fatigue	PFC–TL	θ	0.23	0.2	0.26
Alert	TL–PPC	θ	0.24	0.2	0.26
Mild fatigue	TL–PPC	θ	0.23	0.2	0.26
Moderate fatigue	TL–PPC	θ	0.22	0.19	0.25
Affected by fatigue	TL–PPC	θ	0.2	0.17	0.24
